# Supplementary material for: Embryonic Arsenic Exposure Triggers Long-Term Behavioral Impairment with Metabolite Alterations in Zebrafish
Source: Toxics. 2022 Aug 24;10(9):493. doi: 10.3390/toxics10090493 (PMC9502072; doi:10.3390/toxics10090493)
Supplement: Supplementary file 1 [file toxics-10-00493-s001.zip]

Archive with 1 entries (1 files):
- toxics-1848768-supplementary.pdf
